# Supplementary material for: A model for initiating research data management services at academic libraries
Source: J Med Libr Assoc. 2019 Jul 1;107(3):432–41. doi: 10.5195/jmla.2019.545 (PMC6579580; doi:10.5195/jmla.2019.545)
Supplement: Appendix B [file jmla-107-432-s002.xlsx]

## Sheet: read_data1
A model for initiating research data management services at academic libraries
Kevin B. Read; Jessica Koos, AHIP; Rebekah S. Miller; Cathryn F. Miller; Gesina A. Phillips; Laurel Scheinfeld; Alisa Surkis
APPENDIX B: Data set with completed pilot program components for each participating institution
Participant	Number of interviews	Teaching Toolkit Date	Teaching Toolkit Attendees	Data Series Class Date	Data Series Class Name	Data Series Class Attendees	Percent of participants who would use what they learned in their work	Department/Unit Teaching
University at Buffalo	15
University at Buffalo		2018-02-13	13
University of Delaware	7
University of Delaware		2018-04-19	36
Drexel University	13
Drexel University		2018-01-31	50
Drexel University		2018-02-02	48
Drexel University		2018-02-05	35
Drexel University		2018-03-28	15
Duquesne University	6
Duquesne University		2018-02-20	17
Duquesne University				2018-02-21	Getting started with SPSS	10	60	Library
Duquesne University				2018-02-22	Accessing census data	5	100	Library
Temple University	12
Temple University		2017-09-22	10
Temple University		2017-10-11	30
Temple University		2017-11-01	9
Temple University		2018-02-12	8
Temple University		2018-04-25	15
Temple University				2018-02-13	REDCap Training	26	100	LKSOM (medical school) Temple Clinical Research Institute
Temple University				2018-02-14	GIS Training	14	63.3	LKSOM (medical school) Center for Bioethics, Urban Health, and Policy
Temple University				2018-02-15	Data Visalization Workshop	6	83.3	Library
Temple University				2018-02-16	Research Data Management Hands-On Workshop	15	100	Library
Stony Brook University	7
Stony Brook University		2018-03-29	4
Stony Brook University		2018-04-04	4
