# Supplementary material for: A model for initiating research data management services at academic libraries
Source: J Med Libr Assoc. 2019 Jul 1;107(3):432–41. doi: 10.5195/jmla.2019.545 (PMC6579580; doi:10.5195/jmla.2019.545)
Supplement: Appendix C [file jmla-107-432-s003.xlsx]

## Sheet: 545-4144-1-SP
A model for initiating research data management services at academic libraries
Kevin B. Read; Jessica Koos, AHIP; Rebekah S. Miller; Cathryn F. Miller; Gesina A. Phillips; Laurel Scheinfeld; Alisa Surkis
APPENDIX C: Data set of researcher reviews of the teaching tool kit class
Timestamp	What is your institution?	Department/Division:	What is your role (e.g., postdoc, faculty, student, intern, administrator)?	Would you recommend this class to others?	Will you use what you learned in this class for your work?	Was the level of the material presented:	Was the length of time allotted for this topic:	Was the material effectively presented?	Would you be interested in more advanced topics in the area of this class?	If yes, are there any topics in particular you would like to see?	Please share any additional comments about the class (or series if applicable):
2017-10-11 14:39:00	Temple University	Neurosciencw	faculty	Highly recommend	Definitely will	Just right	Just right	Very effectively presented	No		all researchers should attend this seminar!
2017-10-11 14:39:00	Temple University	Neuroscience	staff	Recommend	Probably will	Just right	Just right	Mostly effectively presented	No
2017-10-11 14:41:00	Temple University	Neuroscience	post doc	Highly recommend	Definitely will	Just right	Too long	Very effectively presented	Yes	how to make electronic notebook
2017-10-11 14:42:00	Temple University	Neuroscience	research coordinator	Recommend	Definitely will	Just right	Just right	Mostly effectively presented	No
2017-10-11 14:42:00	Temple University	Neuroscience	student	Recommend with reservations	Definitely will	Just right	Too long	Somewhat effectively presented	No
2017-10-11 14:43:00	Temple University	Neuroscience	post doc	Recommend	Probably will	Just right	Just right	Mostly effectively presented	No
2017-10-11 14:44:00	Temple University	Neuroscience	PhD	Recommend	Probably will	Just right	Just right	Mostly effectively presented	Yes
2017-10-11 14:45:00	Temple University	Neuroscience	student	Recommend	Probably will	Just right	Just right	Somewhat effectively presented	Yes
2017-10-11 14:46:00	Temple University	Neuroscience	faculty	Recommend	Definitely will	Just right	Just right	Very effectively presented	Yes
2017-10-11 14:47:00	Temple University	Neuroscience	PhD student	Highly recommend	Definitely will	Just right	Just right	Very effectively presented	No
2017-10-11 14:47:00	Temple University	Neuroscience		Highly recommend	Definitely will	Just right	Just right	Very effectively presented	Yes
2017-10-11 14:49:00	Temple University	Neuroscience	student	Recommend with reservations	Probably will	Just right	Too long	Mostly effectively presented	Yes	more info on online lab notebook	shorter intro/history section, walking through what is available on Temple website would be helpful
2017-10-11 14:52:00	Temple University	Neuroscience	PhD student	Recommend	Probably will	Just right	Just right	Mostly effectively presented	Yes	Potent(?) Submissions
2017-10-11 14:53:00	Temple University	Neuroscience	faculty	Highly recommend	Probably will	Just right	Just right	Mostly effectively presented	Yes
2017-10-11 14:54:00	Temple University	Neuroscience	faculty	Highly recommend	Definitely will	Just right	Just right	Very effectively presented	Yes	Anything useful and more advanced
2017-10-11 14:55:00	Temple University	Neuroscience	Research Assistant	Recommend	Probably will	Just right	Just right	Very effectively presented	No
2017-10-11 14:55:00	Temple University	Neuroscience	research scholar	Highly recommend	Definitely will	Just right	Just right	Very effectively presented	No
2017-10-11 14:56:00	Temple University	Neuroscience		Recommend	Definitely will	Just right	Just right	Mostly effectively presented	No
2017-10-11 14:57:00	Temple University	Neuroscience	adminstrator	Recommend	Probably will	Just right	Just right	Mostly effectively presented	Yes
2017-10-11 14:57:00	Temple University	Neuroscience	student	Highly recommend	Definitely will	Just right	Just right	Very effectively presented	Yes
2017-10-11 14:58:00	Temple University	Neuroscience	student	Recommend	Probably will	Just right	Just right	Mostly effectively presented	No
2017-10-11 14:59:00	Temple University	Neuroscience	Graduate student	Recommend	Probably will	Just right	Just right	Mostly effectively presented	No
2017-10-11 15:00:00	Temple University	Neuroscience	post doc	Highly recommend	Definitely will	Just right	Just right	Mostly effectively presented	Yes	data collection
2017-10-11 15:01:00	Temple University	Neuroscience	faculty	Highly recommend	Probably will	Just right	Too long	Very effectively presented	Yes	more advanced and specific best practices	very useful. working groups would be helpful
2017-10-11 15:01:00	Temple University	Neuroscience	research	Highly recommend	Definitely will	Just right	Just right	Very effectively presented	Yes
2017-10-11 15:02:00	Temple University	Neuroscience	faculty	Highly recommend	Probably will	Just right	Just right	Mostly effectively presented	No
2017-10-11 15:03:00	Temple University	Neuroscience	Adminstration	Recommend	Definitely will	Just right	Just right	Very effectively presented	Yes
2017-10-11 15:03:00	Temple University	Neuroscience	student	Highly recommend	Definitely will	Just right	Just right	Mostly effectively presented	Yes
2017-10-11 15:04:00	Temple University	Neuroscience	post doc	Highly recommend	Definitely will	Just right	Just right	Very effectively presented	Yes
2017-10-11 15:06:00	Temple University	Neuroscience	faculty	Highly recommend	Definitely will	Just right	Just right	Very effectively presented	No		Data are plural not singular. Data are I wish I attended this seminar sooner! Great seminar.
2017-11-01 15:59:00	Temple University	Mathematics / College of Science and Technology	Graduate Student	Highly recommend	Definitely will	Just right	Just right	Very effectively presented	Yes	Data back-up; programming (code) specific protocols	I have light sensitivity, so this comment is limited: the screen is very bright. Some kind of color filtering or dimming could help. Please come preach at our department! So important!
2017-11-01 16:00:00	Temple University	Anthropology / College of Liberal Arts	Faculty	Highly recommend	Definitely will	Just right	Just right	Very effectively presented	Yes	Maybe taking 1 or 2 subtopics and expanding
2017-11-01 16:03:00	Temple University	Psychology / College of Liberal Arts	Faculty	Highly recommend	Definitely will	Just right	Just right	Very effectively presented	Yes		Thank you! There are a lot of challenges with making data reproducible, e.g. like new skills in data management. Really appreciate the Center having classes in R and Python.
2017-11-01 16:05:00	Temple University	Criminal Justice / College of Liberal Arts	Faculty	Highly recommend	Definitely will	Just right	Just right	Very effectively presented	Yes	Storage practices / back-up and data sharing, esp. as it concerns data on sensitive populations	Amazing!
2017-11-01 16:06:00	Temple University	Criminal Justice / College of Liberal Arts	Doctoral Student	Highly recommend	Definitely will	Just right	Just right	Very effectively presented	Yes	specific repository options	Great job, thank you! I loved the interactive engagement.
2017-11-01 16:09:00	Temple University	Criminal Justice / College of Liberal Arts	Graduate Student / TA / RA / "gradjunct" instructor	Highly recommend	Probably will	Just right	Too short	Somewhat effectively presented	Yes	More on ICPSR, possibly hands on demo?	VERY fast for those of us w/minimal prior knowledge on the topic (esp. if taking notes beyond slide content)
2017-11-01 16:12:00	Temple University	Criminal Justice / College of Liberal Arts	Grad Student	Recommend	Definitely will	Just right		Very effectively presented			It felt like trying to fit too much into one one-hour session. Workflow in itself could be several sessions.
2017-11-01 16:13:00	Temple University	Paley Library / Library	Librarian	Highly recommend	Definitely will	Just right	Just right	Very effectively presented	Yes		I thought this was excellent! Very well done.
2018-02-13 13:37:00	University at Buffalo	Jacobs School of Medicine	student	Recommend with reservations	Definitely will	Just right	Just right	Mostly effectively presented	No
2018-02-13 13:43:00	University at Buffalo	Community Health and Health Behavior	Staff	Recommend	Probably will	Too low	Just right	Very effectively presented	Yes	More in depth approach to data management.
2018-02-13 13:44:00	University at Buffalo	Epidemiology and Environmental Health	research staff	Recommend	Probably will	Just right	Just right	Mostly effectively presented	Yes		Want copy of notes. I liked the video of the bears.
2018-02-13 13:45:00	University at Buffalo	Pathology and Anatomy	faculty/physician	Recommend	Probably will	Just right	Just right	Mostly effectively presented	Yes	Using actual sites or in lecture examples.
2018-02-13 13:46:00	University at Buffalo	Math department	student	Recommend	Definitely will	Just right	Just right	Mostly effectively presented	Yes	More details pertain to each specific resource present at the lecture.
2018-02-13 13:47:00	University at Buffalo	University Libraries	faculty	Highly recommend	Probably will	Just right	Just right	Very effectively presented		Thank you
2018-02-13 13:48:00	University at Buffalo	School of Engineering and Applied Sciences	student	Recommend	Definitely will	Just right	Just right	Very effectively presented	No
2018-02-13 13:48:00	University at Buffalo	Biochemistry	faculty	Recommend	Probably will	Too low	Just right	Mostly effectively presented	Yes	Data management tools
2018-02-13 13:49:00	University at Buffalo	Jacobs School (of Medicine and Biomedical Sciences)	exchange scholar	Highly recommend	Definitely will	Just right	Just right	Very effectively presented	Yes
2018-02-13 13:50:00	University at Buffalo	blank	research assistant	Recommend	Probably will	Just right	Just right	Very effectively presented	Yes
2018-02-13 13:50:00	University at Buffalo	Biochemistry	research scholar	Highly recommend	Definitely will	Too low	Just right	Mostly effectively presented	Yes		More about data organizing. Thank you!
2018-02-13 13:51:00	University at Buffalo	Biomedical informatics	student	Recommend	Probably will	Too low	Just right	Very effectively presented	Yes	More detail on using data repositories.	Good overview, could use further detail on how to find guidelines/repositories.
2018-02-13 13:53:00	University at Buffalo	Industrial engineering	grad student	Recommend	Definitely will	Just right	Just right	Mostly effectively presented	Yes	More general focus then medical field, perhaps offer different sections for medical or other. More details on house to collect data to then manage easier.	Pictures larger when have words. Very clearly presented.
2018-02-20 12:25:00	Temple University	Health Informatics, College of Public Health, TU	Graduate Student	Highly recommend	Definitely will	Just right	Just right	Very effectively presented	Yes	The topics are covered in the Love Data week.	A great introductory course for students.
2018-02-20 12:26:00	Temple University	Dental School	Director of IT	Recommend	Probably will	Just right	Just right	Somewhat effectively presented	Yes
2018-02-20 12:27:00	Temple University	Public Health-HSAP	Doctoral Student	Recommend	Probably will	Just right	Just right	Very effectively presented	Yes	It would be nice to see some data repositories for social sciences data (e.g. qualitative data)
2018-02-20 12:28:00	Temple University	Psychiatry/Medicine	faculty	Highly recommend		Just right	Just right	Very effectively presented	Yes
2018-02-20 17:05:00	Duquesne University	School of Nursing	staff	Highly recommend	Definitely will	Just right	Just right	Mostly effectively presented	Yes		Thank you.
2018-02-20 17:07:00	Duquesne University		staff	Highly recommend	Definitely will	Just right	Just right	Very effectively presented	Yes	Preservation. Data ownership. Future of data.	This workshop was amazing! Thank you. In the future, it would be great if the handouts were divided ahead of time so attendees do not have to do this.
2018-02-20 17:09:00	Duquesne University		full-time faculty	Highly recommend	Definitely will	Just right	Too short	Very effectively presented	Yes	The two things that would have been more helpful: more on institution specifications for shared data hosting and access. More time to work on our plans with your guidance and help. I'm more likely to do this with an hour protected/scheduled time and others around.
2018-02-20 17:11:00	Duquesne University	Theology	Graduate Student	Highly recommend	Definitely will	Just right	Just right	Very effectively presented	Yes	Science Fair / "show and tell" type format with members of the university discuss what types of data they collect and how it's used within the university context
2018-02-20 17:12:00	Duquesne University	Gumberg Library	full-time faculty	Highly recommend	Definitely will	Just right	Just right	Very effectively presented	Yes		Excellent job of explaining a complicated topic!!
2018-02-20 17:12:00	Duquesne University	Nursing	staff	Highly recommend	Definitely will	Just right	Just right	Very effectively presented	Yes	data cleaning
2018-02-20 17:17:00	Duquesne University		Full-time faculty	Recommend	Probably will		Just right	Mostly effectively presented	Yes	I think a more specific look at any of the individual sections would be helpful.
2018-02-20 17:18:00	Duquesne University		Graduate student	Recommend	Definitely will	Just right	Just right	Very effectively presented	Yes	Management of data analysis. How do you make your analysis reproducible?
2018-02-20 17:20:00	Duquesne University		Full-time faculty	Recommend	Probably will	Just right	Just right	Mostly effectively presented	Yes	HIPAA/FERPA policies in relation to data management (real examples)	Level was somewhat simple but some good info & useful; information on public/available open access data
2018-02-20 17:20:00	Duquesne University		Graduate student	Recommend	Probably will	Just right	Just right	Mostly effectively presented	Yes
2018-02-20 17:22:00	Duquesne University		Full-time faculty	Recommend	Probably will	Just right	Just right	Mostly effectively presented	Yes	Management of data for clinical research; info about using some of the tools	Handouts were very good; level was very broad, but good
2018-02-20 17:23:00	Duquesne University	Education	Full-time faculty	Highly recommend	Definitely will	Just right	Just right	Very effectively presented	Yes	Storage/backup; preservation; data sharing in collaborative mixed methods research project; specific to quant/qual/mixed methods
2018-02-21 08:23:00	Duquesne University		Full time faculty	Highly recommend	Definitely will	Just right	Just right	Very effectively presented	Yes	Using particular tools for preserving and storage	Amazing job!
2018-02-21 08:24:00	Duquesne University	Nursing	Full time faculty	Highly recommend	Probably will	Just right	Just right	Very effectively presented	No		Thank you!
2018-02-21 08:25:00	Duquesne University		Graduate student/GA	Highly recommend	Definitely will	Just right	Just right	Very effectively presented	Yes	Data collecting tools, methods
2018-02-21 08:26:00	Duquesne University		Full time faculty	Recommend	Probably will	Just right	Just right	Very effectively presented	No
2018-02-21 08:26:00	Duquesne University	Pharmacy	graduate student	Recommend	Probably will	Just right	Just right	Somewhat effectively presented	Yes
2018-03-29 15:01:00	SUNY Stony Brook	Biomedical Engineering	Administrator/Lab Manager	Highly recommend	Definitely will	Just right	Just right	Very effectively presented	Yes	Proper lab notes!
2018-03-29 15:02:00	SUNY Stony Brook	Ecology and Evolution	student	Highly recommend	Definitely will	Just right	Just right	Very effectively presented	Yes
2018-03-29 15:02:00	SUNY Stony Brook	Health Sciences Library	faculty	Highly recommend	Definitely will	Just right	Just right	Very effectively presented	Yes
2018-03-30 10:12:00	Drexel University	College of Medicine - Biomedical Sciences	Graduate Student	Highly recommend	Definitely will	Just right	Too long	Mostly effectively presented	No
2018-03-30 10:13:00	Drexel University	College of Medicine - Biomedical Sciences	Graduate Student	Highly recommend	Definitely will	Just right	Just right	Very effectively presented	No
2018-03-30 10:14:00	Drexel University	College of Medicine - Biomedical Sciences	Graduate Student	Recommend	Probably will	Just right	Just right	Mostly effectively presented	No
2018-03-30 10:14:00	Drexel University	College of Medicine - Biomedical Sciences	Graduate Student	Recommend	Definitely will	Just right	Just right	Very effectively presented	No
2018-03-30 10:15:00	Drexel University	College of Medicine - Biomedical Sciences	Graduate Student	Recommend with reservations	Definitely will	Just right	Just right	Mostly effectively presented	No
2018-03-30 10:15:00	Drexel University	College of Medicine - Biomedical Sciences	Graduate Student	Recommend	Definitely will	Just right	Too long	Mostly effectively presented	No
2018-03-30 10:15:00	Drexel University	College of Medicine - Biomedical Sciences	Graduate Student	Recommend	Probably will	Just right	Just right	Mostly effectively presented	No
2018-03-30 10:16:00	Drexel University	College of Medicine - Biomedical Sciences	Graduate Student	Highly recommend	Definitely will	Too advanced	Just right	Mostly effectively presented	Yes	Data security
2018-03-30 10:17:00	Drexel University	College of Medicine - Biomedical Sciences	Graduate Student	Recommend	Probably will	Just right	Just right	Mostly effectively presented	No
2018-03-30 10:17:00	Drexel University	College of Medicine - Biomedical Sciences	Graduate Student	Recommend	Definitely will	Just right	Just right	Mostly effectively presented	No
2018-03-30 10:18:00	Drexel University	College of Medicine - Biomedical Sciences	Graduate Student	Highly recommend	Definitely will	Just right	Just right	Very effectively presented	Yes	Other software available for data management and storage
2018-03-30 10:18:00	Drexel University	College of Medicine - Biomedical Sciences	Graduate Student	Recommend	Probably will	Just right	Too long	Mostly effectively presented	No
2018-03-30 10:19:00	Drexel University	College of Medicine - Biomedical Sciences	Graduate Student	Recommend	Definitely will	Just right	Too long	Mostly effectively presented	Yes
2018-04-04 13:02:00	SUNY Stony Brook	Biochemistry-Developmental Genetics	Undergraduate Research Assistant	Recommend	Definitely will	Just right	Just right	Very effectively presented	Yes	using different softwares/repositories, encryption techniques, NIH regulations and restrictions	Great presentation, will help to organize data and make more shareable
2018-04-04 13:05:00	SUNY Stony Brook	Laufer Center (for physical and quantitative biology)	Postdoc	Recommend	Definitely will	Just right	Too short	Mostly effectively presented	Yes	I would be interested in learning how to use some of the tools presented today (e.g. GitHub) in more detail.	Very helpful! Please go a bit slower and define all jargon. Thank you!
2018-04-04 13:06:00	SUNY Stony Brook	Library	Science Librarian	Highly recommend	Definitely will	Just right		Very effectively presented	Yes	REDCap, Open Science Framework	Excellent workshop and it's very informative!
2018-04-04 13:07:00	SUNY Stony Brook	Biomedical Engineering	Student	Recommend	Definitely will	Just right	Too short	Mostly effectively presented	Yes	I/O efficient data structures and algorithms	I will like to show demonstration of how to actually save the file and open it.
2018-04-26 10:08:00	Temple University	CEE	student	Highly recommend	Definitely will	Just right	Just right	Mostly effectively presented	Yes
2018-04-26 10:11:00	Temple University	CEE	student	Highly recommend	Definitely will	Just right	Just right	Mostly effectively presented	Yes
2018-04-26 10:12:00	Temple University	ECE	Student	Highly recommend	Definitely will	Just right	Just right	Very effectively presented	Yes	More on data management software if possible
2018-04-26 10:16:00	Temple University		PhD	Highly recommend	Definitely will	Just right	Just right	Very effectively presented	Yes	Especially as I progress more in research
2018-04-26 10:17:00	Temple University		student	Highly recommend	Definitely will	Just right	Just right	Very effectively presented	Yes
2018-04-26 10:18:00	Temple University		student	Highly recommend	Definitely will	Just right	Just right	Mostly effectively presented	No
2018-04-26 10:19:00	Temple University	Physics	student	Recommend	Definitely will	Just right	Just right	Very effectively presented	Yes
2018-04-26 10:20:00	Temple University			Recommend	Definitely will	Just right	Just right	Mostly effectively presented	Yes	How to work with the softwares
2018-04-26 10:20:00	Temple University			Recommend	Probably will	Just right	Just right	Very effectively presented	Yes
2018-04-26 10:46:00	Temple University	Libraries	librarian	Recommend	Probably will	Just right	Just right	Very effectively presented	Yes
2018-04-26 10:47:00	Temple University		student	Recommend	Probably will	Just right	Too short	Mostly effectively presented	Yes
2018-04-26 10:48:00	Temple University			Recommend with reservations	Probably won't	Too low	Just right	Somewhat effectively presented	Yes		Specifics are better. This presentation was kind of a laundry list of ideas
2018-05-08 14:11:00	University of Delaware	College of Agriculture & Natural Resources	faculty				Too short	Very effectively presented	Yes
2018-05-08 14:25:00	University of Delaware	College of Agri. & Natural Sciences/Psychology	Other	Not recommend	Definitely will	Too advanced	Too short	Very effectively presented	Yes
2018-05-08 14:29:00	University of Delaware	College of Health Sciences/Nursing	faculty	Recommend	Probably will	Just right	Just right	Mostly effectively presented	No
2018-05-08 14:37:00	University of Delaware	College of Health Sciences/BHAN	Other/Research Manager	Recommend	Definitely will	Just right	Just right	Mostly effectively presented	Yes		Tom and Sarah were good although I suggest for the next class, talking to the audience instead of reading every slide.
2018-05-08 14:42:00	University of Delaware	College of Health Sciences/Behavioral Health and Nutrition	Graduate Student	Recommend	Probably will	Too low	Just right	Mostly effectively presented	Yes
2018-05-08 14:48:00	University of Delaware	College of Health Sciences/Research Coordinator	Postdoc	Highly recommend	Definitely will	Just right	Just right	Very effectively presented	No		I really enjoyed this presentation! The content was full of valuable information that we do not learn in school but are expected to know how to do!
2018-05-08 14:59:00	University of Delaware	College of Health Sciences/Nursing	Faculty	Recommend	Definitely will	Just right	Just right	Mostly effectively presented	Yes	Expand beyond bench science data types	I don't do bench science - thus I don't have the type of data used as examples in your presentation. I do collect PHI, so more on that topic, and secure storage would be useful.
2018-05-08 15:05:00	University of Delaware	College of Health Sciences/Ctr. for Health Assesment Research & Translation	Faculty	Recommend	Probably will	Just right	Just right	Very effectively presented	Yes		Presentation was great, thank you for your time and efforts.
2018-05-08 15:21:00	University of Delaware	College of Health Sciences/Kinesiology & Applied Physiology	Faculty	Recommend	Definitely will	Just right	Just right	Mostly effectively presented	Yes	Options on using google drive vs. onedrive. exploring options on storing raw data	I learned a lot and it certainly got me thinking. In terms of the presentation, some slides just had a picture and no bullet points which would have been helpful. There was a lot being said by the presenter but no text to align with it. There was a bit of reading on the part of one presenter and I think with time, that will be less.
